# Supplementary material for: Analysis of the Composition of Different Instars of Tenebrio molitor Larvae using Near-Infrared Reflectance Spectroscopy for Prediction of Amino and Fatty Acid Content
Source: Insects. 2023 Mar 23;14(4):310. doi: 10.3390/insects14040310 (PMC10141721; doi:10.3390/insects14040310)
Supplement: Supplementary file 1 [file insects-14-00310-s001.zip]

Archive with 1 entries (1 files):
- insects-2266882-supplementary.pdf
